# Supplementary material for: Effects of Extracted Pulse Proteins on Lipid Targets for Cardiovascular Risk Reduction: Systematic Review and Meta-Analysis of Randomized Controlled Trials
Source: Nutrients. 2024 Nov 1;16(21):3765. doi: 10.3390/nu16213765 (PMC11548137; doi:10.3390/nu16213765)
Supplement: Supplementary file 1 [file nutrients-16-03765-s001.zip]

Archive with 1 entries (1 files):
- nutrients-3266623-supplementary.pdf
